# Supplementary material for: Analysis of the lateral slope’s impact on the calculation of water-filled rut depth
Source: PLoS One. 2020 Dec 11;15(12):e0243952. doi: 10.1371/journal.pone.0243952 (PMC7732103; doi:10.1371/journal.pone.0243952)
Supplement: S1 File — (XLSX) [file pone.0243952.s001.xlsx]

## Sheet: Sheet1
0	2	4	6	8	10	12	14	16	18	20	22	24	26	28	30	32	34	36	38	40	42	44	46	48	50	52	54	56	58	60	62	64	66	68	70	72	74	76	78	80	82	84	86	88	90	92	94	96	98
[truncated: 1,676 more columns]
