# Supplementary material for: Analysis of the lateral slope’s impact on the calculation of water-filled rut depth
Source: PLoS One. 2020 Dec 11;15(12):e0243952. doi: 10.1371/journal.pone.0243952 (PMC7732103; doi:10.1371/journal.pone.0243952)
Supplement: S2 File — (XLSX) [file pone.0243952.s002.xlsx]

## Sheet: Sheet1
2.109	1.887	1.665	1.48	1.628	1.739	1.776	1.702	1.591	1.554	1.554	1.554	1.702	1.887	2.035	2.035	2.035	2.035	2.035	2.035	1.813	1.443	1.11	1.11	1.184	1.221	1.073	0.888	0.777	0.703	0.629	0.629	0.703	0.74	0.703	0.629	0.592	0.814	1.073	1.258	1.369	1.443	1.517	1.443	1.406	1.332	1.295	1.221	1.221	1.221
2.183	2.109	1.961	1.813	1.702	1.665	1.665	1.554	1.443	1.332	1.48	1.702	1.887	2.146	2.405	2.553	2.442	2.331	2.183	2.035	1.924	1.776	1.665	1.554	1.369	1.147	1.073	1.147	1.258	1.369	1.48	1.628	1.813	1.998	2.183	2.035	1.887	1.813	2.035	2.22	2.368	2.442	2.516	2.294	1.924	1.554	1.443	1.295	1.184	1.184
2.035	1.998	2.035	2.072	2.072	1.961	1.887	1.813	1.739	1.739	2.146	2.553	2.849	2.812	2.775	2.627	2.442	2.22	1.887	1.554	1.258	1.073	0.925	0.814	0.851	0.888	1.147	1.517	1.887	2.035	2.146	2.294	2.257	2.183	2.109	2.146	2.183	2.22	2.146	2.072	1.924	1.739	1.554	1.554	1.554	1.517	1.517	1.517	1.628	1.813
2.368	2.22	2.109	1.887	1.665	1.443	1.776	2.146	2.479	2.553	2.664	2.738	2.627	2.516	2.479	2.479	2.479	2.442	2.405	2.368	2.294	2.22	2.035	1.628	1.258	1.221	1.443	1.665	1.924	2.22	2.479	2.331	2.183	2.035	2.146	2.22	2.331	2.479	2.59	2.59	2.553	2.479	2.442	2.368	2.22	1.887	1.554	1.443	1.591	1.776
2.035	2.035	1.813	1.517	1.184	1.628	2.109	2.516	2.516	2.516	2.479	2.368	2.294	2.183	1.998	1.813	1.665	1.517	1.369	1.369	1.369	1.332	1.258	1.147	1.184	1.295	1.443	1.628	1.85	2.072	2.146	2.257	2.331	2.22	2.146	2.072	2.109	2.146	2.183	2.146	2.109	1.85	1.591	1.406	1.295	1.184	1.221	1.48	1.702	1.776
11.766	11.47	11.211	11.285	11.359	11.433	11.544	11.618	11.581	11.396	11.174	11.063	10.989	10.878	10.952	10.989	11.1	11.285	11.47	11.581	11.581	11.581	11.581	11.507	11.47	11.729	11.951	12.136	12.247	12.321	12.395	12.358	12.358	12.321	12.284	12.21	12.062	11.914	11.803	11.914	11.988	12.025	11.951	11.877	11.766	11.618	11.47	11.248	11.026	10.989
[truncated: 1,676 more columns]
